# Supplementary material for: Effects of Marine Ranching on Phytoplankton Community: A Case Study in the Bailong Pearl Bay National Marine Ranching Demonstration Zone, China
Source: Biology (Basel). 2026 Mar 16;15(6):477. doi: 10.3390/biology15060477 (PMC13024520; doi:10.3390/biology15060477)
Supplement: Supplementary file 1 [file biology-15-00477-s001.zip]

Archive with 1 entries (1 files):
- biology-4189704-supplementary.pdf
